# Supplementary material for: Preparation, Scanning and Analysis of Duckweed Using X-Ray Computed Microtomography
Source: Front Plant Sci. 2021 Jan 8;11:617830. doi: 10.3389/fpls.2020.617830 (PMC7820725; doi:10.3389/fpls.2020.617830)
Supplement: Supplementary Data Sheet 1 — Lookup Table. [file Data_Sheet_1.csv]

Index	Red	Green	Blue
0	0	0	125
1	0	0	126
2	0	0	127
3	0	0	128
4	0	0	129
5	0	0	130
6	0	0	131
7	0	0	133
8	0	0	134
9	0	0	135
10	0	0	136
11	0	0	137
12	0	0	138
13	0	0	140
14	0	0	141
15	0	0	142
16	0	0	143
17	0	0	144
18	0	0	145
19	0	0	147
20	0	0	148
21	0	0	149
22	0	0	150
23	0	0	151
24	0	0	152
25	0	0	154
26	0	0	155
27	0	0	156
28	0	0	157
29	0	0	158
30	0	0	159
31	0	0	160
32	0	0	162
33	0	0	163
34	0	0	164
35	0	0	165
36	0	0	166
37	0	0	167
38	0	0	169
39	0	0	170
40	0	0	171
41	0	0	172
42	0	0	173
43	0	0	174
44	0	0	176
45	0	0	177
46	0	0	178
47	0	0	179
48	0	0	180
49	0	0	181
50	0	0	183
51	0	0	184
52	0	0	185
53	0	0	186
54	0	0	187
55	0	0	188
56	0	0	190
57	0	0	191
58	0	0	192
59	0	0	193
60	0	0	194
61	0	0	195
62	0	0	196
63	0	0	198
64	0	0	199
65	0	0	200
66	0	0	201
67	0	0	202
68	0	0	203
69	0	0	205
70	0	0	206
71	0	0	207
72	0	0	208
73	0	0	209
74	0	0	210
75	0	0	212
76	0	0	213
77	0	0	214
78	0	0	215
79	0	0	216
80	0	0	217
81	0	0	219
82	0	0	220
83	0	0	221
84	0	0	222
85	0	0	223
86	0	0	224
87	0	0	225
88	0	0	227
89	0	0	228
90	0	0	229
91	0	0	230
92	0	0	231
93	0	0	232
94	0	0	234
95	0	0	235
96	0	0	236
97	0	0	237
98	0	0	238
99	0	0	239
100	0	0	241
101	0	0	242
102	0	0	243
103	0	0	244
104	0	0	245
105	0	0	246
106	0	0	248
107	0	0	249
108	0	0	250
109	0	0	251
110	0	0	252
111	0	0	253
112	0	0	0
113	0	0	0
114	0	0	0
115	0	0	0
116	0	0	0
117	0	0	0
118	0	0	0
119	0	0	0
120	0	0	0
121	0	0	0
122	0	0	0
123	0	0	0
124	0	0	0
125	0	0	0
126	0	0	0
127	0	0	0
128	0	0	0
129	0	0	0
130	0	0	0
131	0	0	0
132	0	0	0
133	0	0	0
134	0	0	0
135	0	0	0
136	0	0	0
137	0	0	0
138	0	0	0
139	0	0	0
140	0	0	0
141	0	0	0
142	0	0	0
143	0	0	0
144	0	0	0
145	0	0	0
146	0	0	0
147	0	0	0
148	0	0	0
149	0	0	0
150	0	0	0
151	0	0	0
152	0	0	0
153	0	0	0
154	0	0	0
155	0	0	0
156	0	0	0
157	0	0	0
158	0	0	0
159	0	0	0
160	0	0	0
161	0	0	0
162	0	0	0
163	0	0	0
164	0	0	0
165	0	0	0
166	0	0	0
167	0	0	0
168	0	0	0
169	0	0	0
170	0	0	0
171	0	0	0
172	0	0	0
173	0	0	0
174	0	0	0
175	0	0	0
176	0	125	0
177	0	126	0
178	0	128	0
179	0	130	0
180	0	131	0
181	0	133	0
182	0	135	0
183	0	136	0
184	0	138	0
185	0	140	0
186	0	141	0
187	0	143	0
188	0	145	0
189	0	146	0
190	0	148	0
191	0	150	0
192	0	151	0
193	0	153	0
194	0	155	0
195	0	156	0
196	0	158	0
197	0	160	0
198	0	161	0
199	0	163	0
200	0	165	0
201	0	166	0
202	0	168	0
203	0	170	0
204	0	171	0
205	0	173	0
206	0	175	0
207	0	176	0
208	0	178	0
209	0	180	0
210	0	181	0
211	0	183	0
212	0	185	0
213	0	186	0
214	0	188	0
215	0	190	0
216	0	191	0
217	0	193	0
218	0	195	0
219	0	196	0
220	0	198	0
221	0	200	0
222	0	201	0
223	0	203	0
224	0	205	0
225	0	206	0
226	0	208	0
227	0	210	0
228	0	211	0
229	0	213	0
230	0	215	0
231	0	216	0
232	0	218	0
233	0	220	0
234	0	221	0
235	0	223	0
236	0	225	0
237	0	226	0
238	0	228	0
239	0	230	0
240	0	231	0
241	0	233	0
242	0	235	0
243	0	236	0
244	0	238	0
245	0	240	0
246	0	241	0
247	0	243	0
248	0	245	0
249	0	246	0
250	0	248	0
251	0	250	0
252	0	251	0
253	0	253	0
254	255	255	255
255	255	255	255
